# Supplementary material for: Molecular Manipulation of the miR160/AUXIN RESPONSE FACTOR Expression Module Impacts Root Development in Arabidopsis thaliana
Source: Genes (Basel). 2024 Aug 7;15(8):1042. doi: 10.3390/genes15081042 (PMC11353855; doi:10.3390/genes15081042)
Supplement: Supplementary file 1 [file genes-15-01042-s001.zip]

Archive with 1 entries (1 files):
- genes-3119449-supplementary.pdf
